# Supplementary material for: Chemical disruption of ABA signaling overcomes high-temperature inhibition of seed germination and enhances seed priming responses
Source: PLoS One. 2024 Dec 11;19(12):e0315290. doi: 10.1371/journal.pone.0315290 (PMC11634006; doi:10.1371/journal.pone.0315290)
Supplement: S1 Data — (XLSX) [file pone.0315290.s005.xlsx]

## Sheet: tempRange
replicate	time (hrs)	treatment	temperature (C)	seedNumber	germ	percentGerm
1	48	Mock	25	50	50	100
1	48	Mock	32	40	3	7.5
1	48	10uM ANT	32	41	40	97.561
1	48	Mock	37	44	0	0
1	48	10uM ANT	37	49	23	46.9388
1	48	Mock	40	35	0	0
1	48	10uM ANT	40	39	3	7.69231
1	120	Mock	25	50	50	100
1	120	Mock	32	40	4	10
1	120	10uM ANT	32	41	40	97.561
1	120	Mock	37	44	0	0
1	120	10uM ANT	37	49	40	81.6327
1	120	Mock	40	35	0	0
1	120	10uM ANT	40	39	29	74.359
2	48	Mock	25	33	33	100
2	48	Mock	32	34	0	0
2	48	10uM ANT	32	35	33	94.2857
2	48	Mock	37	46	0	0
2	48	10uM ANT	37	45	17	37.7778
2	48	Mock	40	49	0	0
2	48	10uM ANT	40	34	0	0
2	120	Mock	25	33	33	100
2	120	Mock	32	34	1	2.94118
2	120	10uM ANT	32	35	33	94.2857
2	120	Mock	37	46	0	0
2	120	10uM ANT	37	45	34	75.5556
2	120	Mock	40	49	0	0
2	120	10uM ANT	40	34	18	52.9412
3	48	Mock	25	28	28	100
3	48	Mock	32	44	0	0
3	48	10uM ANT	32	48	39	81.25
3	48	Mock	37	42	0	0
3	48	10uM ANT	37	33	18	54.5455
3	48	Mock	40	33	0	0
3	48	10uM ANT	40	43	4	9.30233
3	120	Mock	25	28	28	100
3	120	Mock	32	44	0	0
3	120	10uM ANT	32	48	44	91.6667
3	120	Mock	37	42	0	0
3	120	10uM ANT	37	33	29	87.8788
3	120	Mock	40	33	0	0
3	120	10uM ANT	40	43	37	86.0465

## Sheet: chemicalComparison
replicate	temperature	chemical	concentration	seednum	numgerm	percentGerm
2	25	Mock	0	43	42	97.6744
1	25	Mock	0	40	40	100
3	25	Mock	0	48	48	100
2	32	Mock	0	32	0	0
1	32	Mock	0	44	0	0
3	32	Mock	0	50	0	0
2	32	ANT	10	37	37	100
1	32	ANT	10	38	36	94.7368
3	32	ANT	10	44	42	95.4545
2	32	Fluridone	10	44	44	100
1	32	Fluridone	10	48	48	100
3	32	Fluridone	10	44	44	100
2	32	AbamineSG	100	46	0	0
1	32	AbamineSG	100	37	1	2.7027
3	32	AbamineSG	100	40	1	2.5

## Sheet: ec50
Temperature	Compound	Treatment (uM)	replicate	Time	percentGerm
32	ANT	0.25	1	24	3.33333
32	ANT	0.25	2	24	6.66667
32	ANT	0.25	3	24	3.33333
32	ANT	0.5	1	24	3.33333
32	ANT	0.5	2	24	6.66667
32	ANT	0.5	3	24	3.33333
32	ANT	1	1	24	20
32	ANT	1	2	24	16.6667
32	ANT	1	3	24	13.3333
32	ANT	2	1	24	53.3333
32	ANT	2	2	24	23.3333
32	ANT	2	3	24	50
32	ANT	4	1	24	76.6667
32	ANT	4	2	24	53.3333
32	ANT	4	3	24	66.6667
32	ANT	10	1	24	90
32	ANT	10	2	24	80
32	ANT	10	3	24	80

## Sheet: priming
replicate	time	chemical	seedBatch	seedNumber	germ	percentGerm
1	24	ANT	20220810	40	32	80
1	24	PEG	20220810	40	21	52.5
1	24	ANT	20221001	40	34	85
1	24	PEG	20221001	40	22	55
1	24	ANT	20230120	40	14	35
1	24	PEG	20230120	40	5	12.5
2	24	ANT	20220810	40	37	92.5
2	24	PEG	20220810	40	19	47.5
2	24	ANT	20221001	40	31	77.5
2	24	PEG	20221001	40	13	32.5
2	24	ANT	20230120	40	13	32.5
2	24	PEG	20230120	40	4	10
3	24	ANT	20220810	40	39	97.5
3	24	PEG	20220810	40	23	57.5
3	24	ANT	20221001	40	30	75
3	24	PEG	20221001	40	20	50
3	24	ANT	20230120	40	9	22.5
3	24	PEG	20230120	40	2	5

## Sheet: gaantkar
replicate	time (hrs)	temperature (C)	concentration	chemical	seedNumber	germ	percent
1	48	25	0	Mock	40	40	100
1	48	32	0	Mock	40	6	15
1	48	32	10uM	10uM ANT	40	35	87.5
1	48	32	100uM	100uM GA	40	3	7.5
1	48	32	100nM	100uM KAR	40	4	10
2	48	25	0	Mock	40	40	100
2	48	32	0	Mock	40	5	12.5
2	48	32	10uM	10uM ANT	40	39	97.5
2	48	32	100uM	100uM GA	40	4	10
2	48	32	100nM	100uM KAR	40	6	15
3	48	25	0	Mock	40	40	100
3	48	32	0	Mock	40	10	25
3	48	32	10uM	10uM ANT	40	39	97.5
3	48	32	100uM	100uM GA	40	3	7.5
3	48	32	100nM	100uM KAR	40	3	7.5

## Sheet: nced4_qpcr
Target	bioRep	techRep	Sample	Cq
UBC21	1	1	25C_Mock	22.43
UBC21	1	2	32C_Mock	23.24
UBC21	1	3	32C_10uM_ANT	23.29
UBC21	2	1	25C_Mock	22.89
UBC21	2	2	32C_Mock	23.69
UBC21	2	3	32C_10uM_ANT	22.63
UBC21	3	1	25C_Mock	23.78
UBC21	3	2	32C_Mock	23.71
UBC21	3	3	32C_10uM_ANT	22.48
UBC21	1	1	25C_Mock	22.39
UBC21	1	2	32C_Mock	23.97
UBC21	1	3	32C_10uM_ANT	23.17
UBC21	2	1	25C_Mock	22.5
UBC21	2	2	32C_Mock	23.34
UBC21	2	3	32C_10uM_ANT	21.92
UBC21	3	1	25C_Mock	23.7
UBC21	3	2	32C_Mock	23.66
UBC21	3	3	32C_10uM_ANT	22.18
UBC21	1	1	25C_Mock	21.74
UBC21	1	2	32C_Mock	23.3
UBC21	1	3	32C_10uM_ANT	22.72
UBC21	2	1	25C_Mock	21.94
UBC21	2	2	32C_Mock	23.2
UBC21	2	3	32C_10uM_ANT	21.79
UBC21	3	1	25C_Mock	23.24
UBC21	3	2	32C_Mock	23.72
UBC21	3	3	32C_10uM_ANT	22.29
NCED4	1	1	25C_Mock	32.83
NCED4	1	2	32C_Mock	26.14
NCED4	1	3	32C_10uM_ANT	28.32
NCED4	2	1	25C_Mock	32.65
NCED4	2	2	32C_Mock	28.32
NCED4	2	3	32C_10uM_ANT	31.02
NCED4	3	1	25C_Mock	33.26
NCED4	3	2	32C_Mock	27.34
NCED4	3	3	32C_10uM_ANT	30.94
NCED4	1	1	25C_Mock	32.53
NCED4	1	2	32C_Mock	26.48
NCED4	1	3	32C_10uM_ANT	28.25
NCED4	2	1	25C_Mock	32.59
NCED4	2	2	32C_Mock	26.45
NCED4	2	3	32C_10uM_ANT	31.35
NCED4	3	1	25C_Mock	33.1
NCED4	3	2	32C_Mock	27.45
NCED4	3	3	32C_10uM_ANT	31.02
NCED4	1	1	25C_Mock	33.03
NCED4	1	2	32C_Mock	26.82
NCED4	1	3	32C_10uM_ANT	27.96
NCED4	2	1	25C_Mock	34.73
NCED4	2	2	32C_Mock	27.58
NCED4	2	3	32C_10uM_ANT	31.33
NCED4	3	1	25C_Mock	33.74
NCED4	3	2	32C_Mock	27.85
NCED4	3	3	32C_10uM_ANT	31.46

## Sheet: m3k_leaf_qpcr
Target	bioRep	techRep	Sample	Cq
UBC21	1	1	Mock	22.53
UBC21	2	1	Mock	22.87
UBC21	3	1	Mock	23.04
UBC21	1	1	100um ABA	23.06
UBC21	2	1	100um ABA	22.42
UBC21	3	1	100um ABA	22.41
UBC21	1	1	100uM ABA 50uM ANT	22.89
UBC21	2	1	100uM ABA 50uM ANT	23.47
UBC21	3	1	100uM ABA 50uM ANT	22.69
UBC21	1	2	Mock	22.44
UBC21	2	2	Mock	23.32
UBC21	3	2	Mock	23.1
UBC21	1	2	100um ABA	23.02
UBC21	2	2	100um ABA	22.74
UBC21	3	2	100um ABA	22.18
UBC21	1	2	100uM ABA 50uM ANT	22.53
UBC21	2	2	100uM ABA 50uM ANT	23.13
UBC21	3	2	100uM ABA 50uM ANT	22.7
UBC21	1	3	Mock	22.54
UBC21	2	3	Mock	22.78
UBC21	3	3	Mock	23.06
UBC21	1	3	100um ABA	22.67
UBC21	2	3	100um ABA	22.44
UBC21	3	3	100um ABA	22.54
UBC21	1	3	100uM ABA 50uM ANT	22.44
UBC21	2	3	100uM ABA 50uM ANT	23.46
UBC21	3	3	100uM ABA 50uM ANT	22.82
M3K	1	1	Mock	27.86
M3K	2	1	Mock	28.32
M3K	3	1	Mock	28.07
M3K	1	1	100um ABA	23.85
M3K	2	1	100um ABA	25.84
M3K	3	1	100um ABA	24.77
M3K	1	1	100uM ABA 50uM ANT	27.23
M3K	2	1	100uM ABA 50uM ANT	30.39
M3K	3	1	100uM ABA 50uM ANT	27.15
M3K	1	2	Mock	28.26
M3K	2	2	Mock	27.65
M3K	3	2	Mock	28.55
M3K	1	2	100um ABA	24.02
M3K	2	2	100um ABA	25.35
M3K	3	2	100um ABA	24.35
M3K	1	2	100uM ABA 50uM ANT	26.3
M3K	2	2	100uM ABA 50uM ANT	27.31
M3K	3	2	100uM ABA 50uM ANT	27.03
M3K	1	3	Mock	28.41
M3K	2	3	Mock	27.77
M3K	3	3	Mock	28.04
M3K	1	3	100um ABA	24.62
M3K	2	3	100um ABA	26.02
M3K	3	3	100um ABA	24.59
M3K	1	3	100uM ABA 50uM ANT	27.25
M3K	2	3	100uM ABA 50uM ANT	27.62
M3K	3	3	100uM ABA 50uM ANT	27.03

## Sheet: nced4_leaf_qpcr
Target	bioRep	techRep	sample	Cq
UBC21	1	1	Mock	23.21
UBC21	2	1	Mock	23.65
UBC21	3	1	Mock	22.84
UBC21	1	1	100um ABA	22.7
UBC21	2	1	100um ABA	22.35
UBC21	3	1	100um ABA	21.57
UBC21	1	1	100uM ABA 50uM ANT	22
UBC21	2	1	100uM ABA 50uM ANT	24.12
UBC21	3	1	100uM ABA 50uM ANT	24.15
UBC21	1	2	Mock	22.31
UBC21	2	2	Mock	22.23
UBC21	3	2	Mock	22.82
UBC21	1	2	100um ABA	21.95
UBC21	2	2	100um ABA	22.42
UBC21	3	2	100um ABA	23.23
UBC21	1	2	100uM ABA 50uM ANT	23.32
UBC21	2	2	100uM ABA 50uM ANT	23.49
UBC21	3	2	100uM ABA 50uM ANT	22.93
UBC21	1	3	Mock	22.44
UBC21	2	3	Mock	22.68
UBC21	3	3	Mock	22.68
UBC21	1	3	100um ABA	23.19
UBC21	2	3	100um ABA	22.33
UBC21	3	3	100um ABA	22.47
UBC21	1	3	100uM ABA 50uM ANT	21.64
UBC21	2	3	100uM ABA 50uM ANT	23.51
UBC21	3	3	100uM ABA 50uM ANT	23.12
NCED4	1	1	Mock	35.19
NCED4	3	1	Mock	36.39
NCED4	1	1	100um ABA	34.82
NCED4	2	1	100um ABA	33.36
NCED4	3	1	100um ABA	32.1
NCED4	1	1	100uM ABA 50uM ANT	31.53
NCED4	2	1	100uM ABA 50uM ANT	33.89
NCED4	3	1	100uM ABA 50uM ANT	32.03
NCED4	1	2	Mock	33.16
NCED4	2	2	Mock	35.51
NCED4	3	2	Mock	33.07
NCED4	1	2	100um ABA	35.47
NCED4	2	2	100um ABA	32.4
NCED4	3	2	100um ABA	31.91
NCED4	1	2	100uM ABA 50uM ANT	32.22
NCED4	2	2	100uM ABA 50uM ANT	32.89
NCED4	3	2	100uM ABA 50uM ANT	30.98
NCED4	1	3	Mock	33.26
NCED4	2	3	Mock	33.43
NCED4	3	3	Mock	33.73
NCED4	1	3	100um ABA	33.8
NCED4	2	3	100um ABA	34.49
NCED4	3	3	100um ABA	30.72
NCED4	1	3	100uM ABA 50uM ANT	32.43
NCED4	2	3	100uM ABA 50uM ANT	34.07
NCED4	3	3	100uM ABA 50uM ANT	33.15
